# Supplementary material for: Disruption of a DUF247 Containing Protein Alters Cell Wall Polysaccharides and Reduces Growth in Arabidopsis
Source: Plants (Basel). 2023 May 15;12(10):1977. doi: 10.3390/plants12101977 (PMC10221614; doi:10.3390/plants12101977)
Supplement: Supplementary file 1 [file plants-12-01977-s001.zip]

Archive with 4 entries (4 files):
- Figure S1.pdf
- Figure S2.pdf
- Figure S3.pdf
- Tables S1-S2.pdf
